# Supplementary material for: Transport and instream removal of the Cry1Ab protein from genetically engineered maize is mediated by biofilms in experimental streams
Source: PLoS One. 2019 May 16;14(5):e0216481. doi: 10.1371/journal.pone.0216481 (PMC6522009; doi:10.1371/journal.pone.0216481)
Supplement: S1 Table — Table of Pearson’s correlations for biofilm characteristics. (XLSX) [file pone.0216481.s001.xlsx]

## Sheet: Sheet1
	% Fil Green	% Benthic Algae	Benthic Organic Matter (as AFDM)	Chlorophyll a	Temperature	GPP	ER
Summary Statistics
Pearson's Correlation (r)	0.55	0.025	0.21	0.48	0.06	0.2	0.87
R-squared	0.31	0.006	0.044	0.23	0.03	0.043	0.76
p-value	0.008	NS	NS	0.03	NS	NS	0.001
df	19	18	18	18	18	22	21
K-W Test for Normality	Passed (p = 0.22)	Passed (p= 0.21)	Passed (p = 0.32)	Passed (p = 0.79)	Passed (p = 0.14)	Passed (p = 0.50)	Passed (p = 0.384)
Constant Variance	Failed (p = 0.002)	Passed (0.11)	Passed (p = 0.17)	Failed (p = 0.004)	Passed (p = 0.53)	Passed (p = 0.14)	Failed (p < 0.001)
Transform	Log-transform	No transform	No transform	Log-transform	No transform	No transform	Log-transorm
