# Supplementary material for: Transport and instream removal of the Cry1Ab protein from genetically engineered maize is mediated by biofilms in experimental streams
Source: PLoS One. 2019 May 16;14(5):e0216481. doi: 10.1371/journal.pone.0216481 (PMC6522009; doi:10.1371/journal.pone.0216481)
Supplement: S1 File — (XLSX) [file pone.0216481.s003.xlsx]

## Sheet: Uptake_June 2017_calcs
		Well Concentration	ng/L
Sample	Distance (m)	[ng/well]	ng/L
Sand - BKDA	10	BD	#VALUE!
Sand - BKDB	20	BD	#VALUE!
Sand - BKDC	30	BD	#VALUE!
Sand - BKDD	40	BD	#VALUE!
Sand - BKDE	50	BD	#VALUE!
Sand - PLTA1	10	64.3333	193
Sand - PLTA2	10				Station	m	Stream	Cry BKD (ng/L)	BKD Cond	PLT Cond	m	Stream	Cry1Ab PLT	SE	Cry PLT-BKD	LN
Sand - PLTA3	10	15	45		A	10	Sand	BD	452.7	492.1	10	Sand	119	60.4207	#VALUE!	4.77912
Sand - PLTB1	20	17.3333	52		B	20	Sand	BD	448.5	483.2	20	Sand	83.3333	29.3561	#VALUE!	4.42285
Sand - PLTB2	20	47.3333	142		C	30	Sand	BD	451.7	481.3	30	Sand	97.3333	31.2321	#VALUE!	4.57814
Sand - PLTB3	20	18.6667	56		D	40	Sand	BD	450.3	480.9	40	Sand	190.333	29.3561	#VALUE!	5.24878
Sand - PLTC1	30	5.33333	16		E	50	Sand	BD	454.3	480.6	50	Sand	139	37.1723	#VALUE!	4.93447
Sand - PLTC2	30	45	135		A	10	PG	BD	450.4	495.1	10	PG	203.667	26.6729	#VALUE!	5.31648
Sand - PLTC3	30	47	141		B	20	PG	BD	446.3	496.3	20	PG	523.667	28.6026	#VALUE!	6.26086
Sand - PLTD1	40	63.3333	190		C	30	PG	BD	450.2	496.1	30	PG	278.667	182.49	#VALUE!	5.63002
Sand - PLTD2	40	44.3333	133		D	40	PG	BD	451.6	497.1	40	PG	87.3333	51.1566	#VALUE!	4.46973
Sand - PLTD3	40	82.6667	248		E	50	PG	BD	451.8	496.3	50	PG	91	178.405	#VALUE!	4.51086
Sand - PLTE1	50	21.6667	65		A	10	MIX	BD	454.8	495	10	MIX	176	424.578	#VALUE!	5.17048
Sand - PLTE2	50	94.3333	283		B	20	MIX	BD	455.2	495	20	MIX	74.6667	182.49	#VALUE!	4.31303
Sand - PLTE3	50	23	69		C	30	MIX	BD	449.1	495	30	MIX	49.3333	28.4273	#VALUE!	3.8986
PG - BKDA	10	BD	#VALUE!		D	40	MIX	BD	455	495	40	MIX	69.3333	57.2024	#VALUE!	4.23893
PG - BKDB	20	BD	#VALUE!		E	50	MIX	#REF!	455.5	495	50	MIX	90	57.2024	#REF!	4.49981
PG - BKDC	30	BD	#VALUE!		A	10	COBB	BD	448.4	477.1	10	COBB	168	22.3333	#VALUE!	5.12396
PG - BKDD	40	BD	#VALUE!		B	20	COBB	BD	448.6	478.9	20	COBB	70.6667	28.4273	#VALUE!	4.25797
PG - BKDE	50	BD	#VALUE!		C	30	COBB	BD	449.1	478.8	30	COBB	128	36.5392	#VALUE!	4.85203
PG - PLTA1	10	80.3333	241		D	40	COBB	#REF!	450.6	479.1	40	COBB	119.667	33.7112	#REF!	4.78471
PG - PLTA2	10	72.6667	218		E	50	COBB	BD	451.9	480.1	50	COBB	75	30.4357	#VALUE!	4.31749
PG - PLTA3	10	50.6667	152
PG - PLTB1	20	40.3333	121
PG - PLTB2	20	68.3333	205
PG - PLTB3	20	415	1245
PG - PLTC1	30	214	642
PG - PLTC2	30	22.3333	67
PG - PLTC3	30	42.3333	127
PG - PLTD1	40	65	195
PG - PLTD2	40		0
PG - PLTD3	40	22.3333	67
PG - PLTE1	50		0
PG - PLTE2	50	32	96
PG - PLTE3	50	59	177
MIX - BKDA	10	BD	#VALUE!
MIX - BKDB	20	BD	#VALUE!
MIX - BKDC	30	BD	#VALUE!
MIX - BKDD	40	BD	#VALUE!
MIX - BKDE	50	BD	#VALUE!
MIX - PLTA1	10	88.3333	265
MIX - PLTA2	10	32	96
MIX - PLTA3	10	55.6667	167
MIX - PLTB1	20	21	63
MIX - PLTB2	20	53.6667	161
MIX - PLTB3	20		0
MIX - PLTC1	30	15	45
MIX - PLTC2	30	19.6667	59
MIX - PLTC3	30	14.6667	44
MIX - PLTD1	40	48	144
MIX - PLTD2	40		0
MIX - PLTD3	40	21.3333	64
MIX - PLTE1	50	52.3333	157
MIX - PLTE2	50	22	66
MIX - PLTE3	50	15.6667	47
COBB - BKDA	10	BD	#VALUE!
COBB - BKDB	20	BD	#VALUE!
COBB - BKDC	30	BD	#VALUE!
COBB - BKDD	40	BD	#VALUE!
COBB - BKDE	50	BD	#VALUE!
COBB - PLTA1	10	26	78
COBB - PLTA2	10	57	171
COBB - PLTA3	10	85	255
COBB - PLTB1	20	27.3333	82
COBB - PLTB2	20		0
COBB - PLTB3	20	43.3333	130
COBB - PLTC1	30	59.3333	178
COBB - PLTC2	30	20	60
COBB - PLTC3	30	48.6667	146
COBB - PLTD1	40	63	189
COBB - PLTD2	40	21.6667	65
COBB - PLTD3	40	35	105
COBB - PLTE1	50	10	30
COBB - PLTE2	50	44.3333	133
COBB - PLTE3	50	20.6667	62
COBB RLS		77.3333	232
RLS		11	33
		249.667	749

## Sheet: Uptake_July 2017_calcs
Sample	Distance (m)	ng/well	ng/L
Sand - BKDA	10	8	24
Sand - BKDB	20	BD	#VALUE!
Sand - BKDC	30	BD	#VALUE!
Sand - BKDD	40	6.33333	19
Sand - BKDE	50	8	24
Sand - PLTA1	10	9.33333	28
Sand - PLTA2	10	354	1062			Station	m	Stream	Cry BKD (ng/L)	PLG-BKD	m	Stream	Cry1Ab PLT	SE	Cry PLT-BKD	LN
Sand - PLTA3	10	69.3333	208			A	10	Sand	8	#REF!	10	Sand	432.667	318.928	424.667	6.06997
Sand - PLTB1	20	335.333	1006			B	20	Sand	BD	#REF!	20	Sand	547.333	233.493	#VALUE!	6.30506
Sand - PLTB2	20	131.333	394			C	30	Sand	BD	#REF!	30	Sand	409.667	241.056	#VALUE!	6.01534
Sand - PLTB3	20	80.6667	242			D	40	Sand	6.33333	#REF!	40	Sand	364	233.493	357.667	5.89715
Sand - PLTC1	30	194	582			E	50	Sand	8	#REF!	50	Sand	340.667	98.3328	332.667	5.8309
Sand - PLTC2	30		571			A	10	PG	BD	#REF!	10	PG	3639.33	931.494	#VALUE!	8.19956
Sand - PLTC3	30	25.3333	76			B	20	PG	BD	#REF!	20	PG	3117.33	939.687	#VALUE!	8.04473
Sand - PLTD1	40	145.333	436			C	30	PG	BD	#REF!	30	PG	4028.67	338.991	#VALUE!	8.30119
Sand - PLTD2	40	123.333	370			D	40	PG	BD	#REF!	40	PG	6519.33	657.172	#VALUE!	8.78253
Sand - PLTD3	40	95.3333	286			E	50	PG	BD	#REF!	50	PG	5709.33	1219.85	#VALUE!	8.64986
Sand - PLTE1	50	83.3333	250			A	10	MIX	BD	#REF!	10	MIX	6148.67	1868.96	#VALUE!	8.72399
Sand - PLTE2	50		430			B	20	MIX	BD	#REF!	20	MIX	5443.33	338.991	#VALUE!	8.60215
Sand - PLTE3	50	114	342			C	30	MIX	BD	#REF!	30	MIX	4600.67	780.734	#VALUE!	8.43396
PG - BKDA	10	BD	#VALUE!			D	40	MIX	BD	#REF!	40	MIX	3180	562.004	#VALUE!	8.06464
PG - BKDB	20	BD	#VALUE!			E	50	MIX	#REF!	#REF!	50	MIX	867.333	562.004	#REF!	6.76542
PG - BKDC	30	BD	#VALUE!			A	10	COBB	BD	#REF!	10	COBB	4009.33	503.31	#VALUE!	8.29638
PG - BKDD	40	BD	#VALUE!			B	20	COBB	BD	#REF!	20	COBB	5347.33	780.734	#VALUE!	8.58435
PG - BKDE	50	BD	#VALUE!			C	30	COBB	BD	#REF!	30	COBB	2958.67	352.803	#VALUE!	7.99249
PG - PLTA1	10	1556.67	4670			D	40	COBB	#REF!	#REF!	40	COBB	2467.33	514.098	#REF!	7.81089
PG - PLTA2	10	1489.33	4468			E	50	COBB	BD	#REF!	50	COBB	4156	618.092	#VALUE!	8.33231
PG - PLTA3	10	593.333	1780
PG - PLTB1	20	511.333	1534
PG - PLTB2	20	540	1620
PG - PLTB3	20	2066	6198
PG - PLTC1	30	1536	4608
PG - PLTC2	30	1348	4044
PG - PLTC3	30	1144.67	3434
PG - PLTD1	40	1809.33	5428
PG - PLTD2	40	2277.33	6832
PG - PLTD3	40	2432.67	7298
PG - PLTE1	50	1870	5610
PG - PLTE2	50	1541.33	4624
PG - PLTE3	50	2298	6894
MIX - BKDA	10	BD	#VALUE!
MIX - BKDB	20	BD	#VALUE!
MIX - BKDC	30	BD	#VALUE!
MIX - BKDD	40	BD	#VALUE!
MIX - BKDE	50	BD	#VALUE!
MIX - PLTA1	10	2034	6102
MIX - PLTA2	10	2460	7380
MIX - PLTA3	10	1654.67	4964
MIX - PLTB1	20	1426.67	4280
MIX - PLTB2	20	2015.33	6046
MIX - PLTB3	20	2001.33	6004
MIX - PLTC1	30	1819.33	5458
MIX - PLTC2	30	1998	5994
MIX - PLTC3	30	783.333	2350
MIX - PLTD1	40	1484.67	4454
MIX - PLTD2	40	1477.33	4432
MIX - PLTD3	40	218	654
MIX - PLTE1	50	94.6667	284
MIX - PLTE2	50	604.667	1814
MIX - PLTE3	50	168	504
COBB - BKDA	10	BD	#VALUE!
COBB - BKDB	20	BD	#VALUE!
COBB - BKDC	30	BD	#VALUE!
COBB - BKDD	40	BD	#VALUE!
COBB - BKDE	50	BD	#VALUE!
COBB - PLTA1	10	991.333	2974
COBB - PLTA2	10	2319.33	6958
COBB - PLTA3	10	698.667	2096
COBB - PLTB1	20	1285.33	3856
COBB - PLTB2	20	1826.67	5480
COBB - PLTB3	20	2235.33	6706
COBB - PLTC1	30	876	2628
COBB - PLTC2	30	1083.33	3250
COBB - PLTC3	30	999.333	2998
COBB - PLTD1	40		2770
COBB - PLTD2	40	956	2868
COBB - PLTD3	40	588	1764
COBB - PLTE1	50	1620	4860
COBB - PLTE2	50	1561.33	4684
COBB - PLTE3	50	974.667	2924
COBB RLS		1619.33	4858
RLS		1633.33	4900
		249.667	749

## Sheet: Uptake_August 2017_calcs
			ng/L
Sample	Distance (m)	ng/well	ng/L
Sand - BKDA	10	BD	#VALUE!
Sand - BKDB	20	BD	#VALUE!
Sand - BKDC	30	BD	#VALUE!
Sand - BKDD	40	BD	#VALUE!
Sand - BKDE	50	BD	#VALUE!
Sand - PLTA1	10	271.667	815
Sand - PLTA2	10	189.667			Station	m	Stream	PLT Cond	PLG-BKD	m	Stream	Cry1Ab PLT	SE	Cry PLT-BKD	LN
Sand - PLTA3	10		64		A	10	Sand	492.1	#REF!	10	Sand	439.5	306.594	#REF!	6.08564
Sand - PLTB1	20	93.3333	280		B	20	Sand	483.2	#REF!	20	Sand	402.667	78.1907	#REF!	5.99811
Sand - PLTB2	20	126.667	380		C	30	Sand	481.3	#REF!	30	Sand	393.333	93.2476	#REF!	5.97466
Sand - PLTB3	20	182.667	548		D	40	Sand	480.9	#REF!	40	Sand	346.333	78.1907	#REF!	5.8474
Sand - PLTC1	30	81	243		E	50	Sand	480.6	#REF!	50	Sand	457.333	88.1974	#REF!	6.12541
Sand - PLTC2	30	143.333	430		A	10	PG	495.1	#REF!	10	PG	33	6.80686	#REF!	3.49651
Sand - PLTC3	30	169	507		B	20	PG	496.3	#REF!	20	PG	15.3333	8.83805	#REF!	2.73003
Sand - PLTD1	40	126.333	379		C	30	PG	496.1	#REF!	30	PG	19	7.76745	#REF!	2.94444
Sand - PLTD2	40	163.667	491		D	40	PG	497.1	#REF!	40	PG	5	0.57735	#REF!	1.60944
Sand - PLTD3	40	56.3333	169		E	50	PG	496.3	#REF!	50	PG	4	9.79796	#REF!	1.38629
Sand - PLTE1	50	157.667	473		A	10	MIX	495	#REF!	10	MIX	6.33333	11.0227	#REF!	1.84583
Sand - PLTE2	50	145	435		B	20	MIX	495	#REF!	20	MIX	13.6667	7.76745	#REF!	2.61496
Sand - PLTE3	50	154.667	464		C	30	MIX	495	#REF!	30	MIX	11.6667	0.57735	#REF!	2.45674
PG - BKDA	10	BD	#VALUE!		D	40	MIX	495	#REF!	40	MIX	15	4.27496e-15	#REF!	2.70805
PG - BKDB	20	BD	#VALUE!		E	50	MIX	495	#REF!	50	MIX	16.3333	4.27496e-15	#REF!	2.79321
PG - BKDC	30	BD	#VALUE!		A	10	COBB	477.1	#REF!	10	COBB	75	0.333333	#REF!	4.31749
PG - BKDD	40	BD	#VALUE!		B	20	COBB	478.9	#REF!	20	COBB	61	0.57735	#REF!	4.11087
PG - BKDE	50	BD	#VALUE!		C	30	COBB	478.8	#REF!	30	COBB	6	3.71184	#REF!	1.79176
PG - PLTA1	10	10	30		D	40	COBB	479.1	#REF!	40	COBB	7.66667	2.72845	#REF!	2.03688
PG - PLTA2	10		46		E	50	COBB	480.1	#REF!	50	COBB	1.66667	0.333333	#REF!	0.510826
PG - PLTA3	10	7.66667	23
PG - PLTB1	20	5.66667	17
PG - PLTB2	20	9.33333	28
PG - PLTB3	20		1
PG - PLTC1	30	1.33333	4
PG - PLTC2	30	10	30
PG - PLTC3	30	7.66667	23
PG - PLTD1	40	1.66667	5
PG - PLTD2	40	1.66667	5
PG - PLTD3	40	1.66667	5
PG - PLTE1	50	1.33333	4
PG - PLTE2	50	1	3
PG - PLTE3	50	1.66667	5
MIX - BKDA	10	BD	#VALUE!
MIX - BKDB	20	BD	#VALUE!
MIX - BKDC	30	BD	#VALUE!
MIX - BKDD	40	BD	#VALUE!
MIX - BKDE	50	BD	#VALUE!
MIX - PLTA1	10	2.33333	7
MIX - PLTA2	10	2.66667	8
MIX - PLTA3	10	1.33333	4
MIX - PLTB1	20	2	6
MIX - PLTB2	20	4.33333	13
MIX - PLTB3	20	7.33333	22
MIX - PLTC1	30	3.33333	10
MIX - PLTC2	30	2.33333	7
MIX - PLTC3	30	6	18
MIX - PLTD1	40	0.666667	2
MIX - PLTD2	40	2.66667	8
MIX - PLTD3	40		35
MIX - PLTE1	50	3.33333	10
MIX - PLTE2	50	5	15
MIX - PLTE3	50		24
COBB - BKDA	10	BD	#VALUE!
COBB - BKDB	20	BD	#VALUE!
COBB - BKDC	30	BD	#VALUE!
COBB - BKDD	40	BD	#VALUE!
COBB - BKDE	50	BD	#VALUE!
COBB - PLTA1	10	10	30
COBB - PLTA2	10	44.3333	133
COBB - PLTA3	10	20.6667	62
COBB - PLTB1	20	4.33333	13
COBB - PLTB2	20	21.6667	65
COBB - PLTB3	20	35	105
COBB - PLTC1	30	2.66667	8
COBB - PLTC2	30	2.33333	7
COBB - PLTC3	30	1	3
COBB - PLTD1	40	1.66667	5
COBB - PLTD2	40	5	15
COBB - PLTD3	40	1	3
COBB - PLTE1	50	0.666667	2
COBB - PLTE2	50	0.666667	2
COBB - PLTE3	50	0.333333	1
COBB RLS		77.3333	232
RLS		11	33
		249.667	749

## Sheet: Uptake_September 2017_calcs
Sample	Distance (m)	ng/well	ng/L
Sand - BKDA	10	BD	#VALUE!
Sand - BKDB	20	6	18
Sand - BKDC	30	BD	#VALUE!
Sand - BKDD	40	BD	#VALUE!
Sand - BKDE	50	BD	#VALUE!
Sand - PLTA1	10	BD
Sand - PLTA2	10	171			Station	m	Stream	PLT Cond	PLG-BKD	m	Stream	Cry1Ab PLT	SE	Cry PLT-BKD	LN
Sand - PLTA3	10	136.7	64		A	10	Sand	492.1	#REF!	10	Sand	64	#DIV/0!	#REF!	4.15888
Sand - PLTB1	20	16.6667	50		B	20	Sand	483.2	#REF!	20	Sand	73.6667	28.2862	#REF!	4.29955
Sand - PLTB2	20	43.3333	130		C	30	Sand	481.3	#REF!	30	Sand	129.667	24.6667	#REF!	4.86497
Sand - PLTB3	20	13.6667	41		D	40	Sand	480.9	#REF!	40	Sand	127	28.2862	#REF!	4.84419
Sand - PLTC1	30	40	120		E	50	Sand	480.6	#REF!	50	Sand	21.5	28.1484	#REF!	3.06805
Sand - PLTC2	30	26	78		A	10	PG	495.1	#REF!	10	PG	79.3333	17.8357	#REF!	4.37366
Sand - PLTC3	30	63.6667	191		B	20	PG	496.3	#REF!	20	PG	45.3333	17.673	#REF!	3.81404
Sand - PLTD1	40	BD			C	30	PG	496.1	#REF!	30	PG	55.5	2.85774	#REF!	4.01638
Sand - PLTD2	40	51	153		D	40	PG	497.1	#REF!	40	PG	58.3333	22.5389	#REF!	4.06617
Sand - PLTD3	40	33.6667	101		E	50	PG	496.3	#REF!	50	PG	40	25.3114	#REF!	3.68888
Sand - PLTE1	50	6.66667	20		A	10	MIX	495	#REF!	10	MIX	100.667	25.3114	#REF!	4.61181
Sand - PLTE2	50	7.66667	23		B	20	MIX	495	#REF!	20	MIX	98.5	2.85774	#REF!	4.59006
Sand - PLTE3	50	BD			C	30	MIX	495	#REF!	30	MIX	68.6667	11.0202	#REF!	4.22926
PG - BKDA	10	29.3333	88		D	40	MIX	495	#REF!	40	MIX	63.6667	6.9602	#REF!	4.15366
PG - BKDB	20	6.66667	20		E	50	MIX	495	#REF!	50	MIX	54	6.9602	#REF!	3.98898
PG - BKDC	30	34.6667	104		A	10	COBB	477.1	#REF!	10	COBB	118.667	8.37324	#REF!	4.77632
PG - BKDD	40	BD			B	20	COBB	478.9	#REF!	20	COBB	113	11.0202	#REF!	4.72739
PG - BKDE	50	7.66667	23		C	30	COBB	478.8	#REF!	30	COBB	62.3333	4.89898	#REF!	4.1325
PG - PLTA1	10	28.3333	85		D	40	COBB	479.1	#REF!	40	COBB	9	22.8619	#REF!	2.19722
PG - PLTA2	10	24.3333	46		E	50	COBB	480.1	#REF!	50	COBB	1.66667	0.333333	#REF!	0.510826
PG - PLTA3	10	35.6667	107
PG - PLTB1	20	24	72
PG - PLTB2	20	21	63
PG - PLTB3	20	23	1
PG - PLTC1	30	BD
PG - PLTC2	30	17.3333	52
PG - PLTC3	30	19.6667	59
PG - PLTD1	40	15.6667	47
PG - PLTD2	40	19	57
PG - PLTD3	40	23.6667	71
PG - PLTE1	50	14	42
PG - PLTE2	50	26	78
PG - PLTE3	50		0
MIX - BKDA	10	BD	#VALUE!
MIX - BKDB	20	BD	#VALUE!
MIX - BKDC	30	BD	#VALUE!
MIX - BKDD	40	BD	#VALUE!
MIX - BKDE	50	BD	#VALUE!
MIX - PLTA1	10	25.6667	77
MIX - PLTA2	10	46.6667	140
MIX - PLTA3	10	28.3333	85
MIX - PLTB1	20	47	141
MIX - PLTB2	20	BD
MIX - PLTB3	20	18.6667	56
MIX - PLTC1	30	19.6667	59
MIX - PLTC2	30	20	60
MIX - PLTC3	30	29	87
MIX - PLTD1	40	28.6667	86
MIX - PLTD2	40	23.3333	70
MIX - PLTD3	40	32.3333	35
MIX - PLTE1	50	28	84
MIX - PLTE2	50	BD
MIX - PLTE3	50		24
COBB - BKDA	10	BD	#VALUE!
COBB - BKDB	20	BD	#VALUE!
COBB - BKDC	30	BD	#VALUE!
COBB - BKDD	40	BD	#VALUE!
COBB - BKDE	50	BD	#VALUE!
COBB - PLTA1	10	43.6667	131
COBB - PLTA2	10	43.6667	131
COBB - PLTA3	10	31.3333	94
COBB - PLTB1	20	41	123
COBB - PLTB2	20	49	147
COBB - PLTB3	20	23	69
COBB - PLTC1	30	14.3333	43
COBB - PLTC2	30	19.6667	59
COBB - PLTC3	30	28.3333	85
COBB - PLTD1	40	BD
COBB - PLTD2	40	5	15
COBB - PLTD3	40	1	3
COBB - PLTE1	50	0.666667	2
COBB - PLTE2	50	0.666667	2
COBB - PLTE3	50	0.333333	1
COBB RLS		77.3333	232
RLS		11	33
		249.667	749

## Sheet: Uptake_October 2017_calcs
Sample	Distance (m)	[ng/well]	ng/L
Sand - BKDA	10	BD	#VALUE!
Sand - BKDB	20	BD	#VALUE!
Sand - BKDC	30	BD	#VALUE!
Sand - BKDD	40	BD	#VALUE!
Sand - BKDE	50	BD	#VALUE!
Sand - PLTA1	10	99	297
Sand - PLTA2	10	66.3333			Station	m	Stream	Cry BKD (ng/L)	PLG-BKD	Station	m	Stream	Cry1Ab PLT	SE	Cry PLT-BKD	LN
Sand - PLTA3	10		64		A	10	Sand	BD	#REF!	A	10	Sand	180.5	95.1219	#VALUE!	5.19573
Sand - PLTB1	20	118	354		B	20	Sand	BD	#REF!	B	20	Sand	145.667	105.55	#VALUE!	4.98132
Sand - PLTB2	20	BD	12		C	30	Sand	BD	#REF!	C	30	Sand	105.667	106.398	#VALUE!	4.66029
Sand - PLTB3	20	23.6667	71		D	40	Sand	BD	#REF!	D	40	Sand	160.667	105.55	#VALUE!	5.07933
Sand - PLTC1	30	20.3333	61		E	50	Sand	BD	#REF!	E	50	Sand	99.3333	18.23	#VALUE!	4.59848
Sand - PLTC2	30	67.6667	203		A	10	PG	BD	#REF!	A	10	PG	181.667	68.499	#VALUE!	5.20217
Sand - PLTC3	30	17.6667	53		B	20	PG	BD	#REF!	B	20	PG	108.333	65.3333	#VALUE!	4.68521
Sand - PLTD1	40	70	210		C	30	PG	BD	#REF!	C	30	PG	80.3333	17.1302	#VALUE!	4.38618
Sand - PLTD2	40	16.6667	50		D	40	PG	BD	#REF!	D	40	PG	55.6667	10.8628	#VALUE!	4.01938
Sand - PLTD3	40	74	222		E	50	PG	BD	#REF!	E	50	PG	50.6333	15.1052	#VALUE!	3.92461
Sand - PLTE1	50	26	78		A	10	MIX	BD	#REF!	A	10	MIX	143.333	10.2062	#VALUE!	4.96517
Sand - PLTE2	50	12.6667	38		B	20	MIX	BD	#REF!	B	20	MIX	98	17.1302	#VALUE!	4.58497
Sand - PLTE3	50	60.6667	182		C	30	MIX	BD	#REF!	C	30	MIX	249.667	4.07445	#VALUE!	5.52013
PG - BKDA	10	BD	#VALUE!		D	40	MIX	BD	#REF!	D	40	MIX	106.333	13.776	#VALUE!	4.66658
PG - BKDB	20	BD	#VALUE!		E	50	MIX	#REF!	#REF!	E	50	MIX	156	13.776	#REF!	5.04986
PG - BKDC	30	BD	#VALUE!		A	10	COBB	BD	#REF!	A	10	COBB	398	2.4037	#VALUE!	5.98645
PG - BKDD	40	BD	#VALUE!		B	20	COBB	BD	#REF!	B	20	COBB	253.333	4.07445	#VALUE!	5.53471
PG - BKDE	50	BD	#VALUE!		C	30	COBB	BD	#REF!	C	30	COBB	190.333	79.7419	#VALUE!	5.24878
PG - PLTA1	10	77.6667	233		D	40	COBB	#REF!	#REF!	D	40	COBB	88.6667	58.2704	#REF!	4.48488
PG - PLTA2	10	80.6667	46		E	50	COBB	BD	#REF!	E	50	COBB	1.66667	0.333333	#VALUE!	0.510826
PG - PLTA3	10	88.6667	266
PG - PLTB1	20	36.6667	110
PG - PLTB2	20	31.6667	95
PG - PLTB3	20	40	120
PG - PLTC1	30	19.3333	58
PG - PLTC2	30	23	69
PG - PLTC3	30	38	114
PG - PLTD1	40	27.6667	83
PG - PLTD2	40	13	39
PG - PLTD3	40	15	45
PG - PLTE1	50	15.6667	47
PG - PLTE2	50	11.3	33.9
PG - PLTE3	50	23.6667	71
MIX - BKDA	10	BD	#VALUE!
MIX - BKDB	20	BD	#VALUE!
MIX - BKDC	30	BD	#VALUE!
MIX - BKDD	40	BD	#VALUE!
MIX - BKDE	50	BD	#VALUE!
MIX - PLTA1	10	31	93
MIX - PLTA2	10	28	84
MIX - PLTA3	10	84.3333	253
MIX - PLTB1	20	18.3333	55
MIX - PLTB2	20	40	120
MIX - PLTB3	20		119
MIX - PLTC1	30	25.3333	76
MIX - PLTC2	30	89.6667	269
MIX - PLTC3	30	134.667	404
MIX - PLTD1	40	66.3333	199
MIX - PLTD2	40	28.3333	85
MIX - PLTD3	40	58.3333	35
MIX - PLTE1	50	95.6667	287
MIX - PLTE2	50	52.3333	157
MIX - PLTE3	50	25.3333	24
COBB - BKDA	10	BD	#VALUE!
COBB - BKDB	20	BD	#VALUE!
COBB - BKDC	30	BD	#VALUE!
COBB - BKDD	40	BD	#VALUE!
COBB - BKDE	50	BD	#VALUE!
COBB - PLTA1	10	123.667	371
COBB - PLTA2	10	124	372
COBB - PLTA3	10	150.333	451
COBB - PLTB1	20	55.3333	166
COBB - PLTB2	20	121.333	364
COBB - PLTB3	20	76.6667	230
COBB - PLTC1	30	44.3333	133
COBB - PLTC2	30	48.3333	145
COBB - PLTC3	30	97.6667	293
COBB - PLTD1	40	82.6667	248
COBB - PLTD2	40	5	15
COBB - PLTD3	40	1	3
COBB - PLTE1	50	0.666667	2
COBB - PLTE2	50	0.666667	2
COBB - PLTE3	50	0.333333	1
COBB RLS		77.3333	232
RLS		11	33
		249.667	749

## Sheet: Uptake_11.2017_calcs
Sample	Distance (m)	ng/well	ng/L
Sand - BKDA	10	19	57
Sand - BKDB	20	10.3333	31
Sand - BKDC	30	6.66667	20
Sand - BKDD	40	7.66667	23
Sand - BKDE	50	17	51
Sand - PLTA1	10	6	18
Sand - PLTA2	10	5.33333			Station	m	Stream	Cry BKD (ng/L)	PLG-BKD	Station	m	Stream	Cry1Ab PLT	SE	Cry PLT-BKD	LN
Sand - PLTA3	10	5.33333	64		A	10	Sand	19	#REF!	A	10	Sand	41	18.7794	22	3.71357
Sand - PLTB1	20		84		B	20	Sand	10.3333	#REF!	B	20	Sand	83	40.7063	72.6667	4.41884
Sand - PLTB2	20	27	12		C	30	Sand	6.66667	#REF!	C	30	Sand	48	21.458	41.3333	3.8712
Sand - PLTB3	20	51	153		D	40	Sand	7.66667	#REF!	D	40	Sand	75.3333	40.7063	67.6667	4.32192
Sand - PLTC1	30	18.3333	55		E	50	Sand	17	#REF!	E	50	Sand	56.3333	41.7226	39.3333	4.03129
Sand - PLTC2	30		46		A	10	PG	20.6667	#REF!	A	10	PG	23.9333	11.1685	3.26667	3.17527
Sand - PLTC3	30	14.3333	43		B	20	PG	10.3333	#REF!	B	20	PG	52.7	9.70229	42.3667	3.96462
Sand - PLTD1	40	26.6667	80		C	30	PG	6.66667	#REF!	C	30	PG	11.8333	1.5899	5.16667	2.47092
Sand - PLTD2	40	8.66667	26		D	40	PG	15	#REF!	D	40	PG	13.6333	0.2	-1.36667	2.61252
Sand - PLTD3	40	40	120		E	50	PG	22	#REF!	E	50	PG	8.6	3.91918	-13.4	2.15176
Sand - PLTE1	50		72		A	10	MIX	1.66667	#REF!	A	10	MIX	5.33333	40.784	3.66667	1.67398
Sand - PLTE2	50	22.6667	68		B	20	MIX	5	#REF!	B	20	MIX	45	1.5899	40	3.80666
Sand - PLTE3	50	9.66667	29		C	30	MIX	1	#REF!	C	30	MIX	28.6667	0.5	27.6667	3.35574
PG - BKDA	10	20.6667	62		D	40	MIX	0.666667	#REF!	D	40	MIX	22	5.79377	21.3333	3.09104
PG - BKDB	20	10.3333	31		E	50	MIX	#REF!	#REF!	E	50	MIX	25.6667	5.79377	#REF!	3.24519
PG - BKDC	30	6.66667	20		A	10	COBB	1.66667	#REF!	A	10	COBB	5.66667	1.13578	4	1.7346
PG - BKDD	40	15	45		B	20	COBB	1.66667	#REF!	B	20	COBB	6.66667	0.5	5	1.89712
PG - BKDE	50	22	66		C	30	COBB	1.33333	#REF!	C	30	COBB	6	3.05505	4.66667	1.79176
PG - PLTA1	10	3.3	9.9		D	40	COBB	#REF!	#REF!	D	40	COBB	11	2.90593	#REF!	2.3979
PG - PLTA2	10	3.33333	46		E	50	COBB	1.66667	#REF!	E	50	COBB	7.2	0.6	5.53333	1.97408
PG - PLTA3	10	5.3	15.9
PG - PLTB1	20	6	18
PG - PLTB2	20	6.7	20.1
PG - PLTB3	20	3	120
PG - PLTC1	30	3.5	10.5
PG - PLTC2	30	3.33333	10
PG - PLTC3	30	5	15
PG - PLTD1	40	2.5	25
PG - PLTD2	40	2	6
PG - PLTD3	40	3.3	9.9
PG - PLTE1	50	2.8	8.4
PG - PLTE2	50	2.8	8.4
PG - PLTE3	50	3	9
MIX - BKDA	10	1.66667	5
MIX - BKDB	20	5	15
MIX - BKDC	30	1	3
MIX - BKDD	40	0.666667	2
MIX - BKDE	50	0.666667	2
MIX - PLTA1	10	0.333333	1
MIX - PLTA2	10	2.66667	8
MIX - PLTA3	10	2.33333	7
MIX - PLTB1	20	1	3
MIX - PLTB2	20	4.33333	13
MIX - PLTB3	20	10	119
MIX - PLTC1	30		46
MIX - PLTC2	30	7.66667	23
MIX - PLTC3	30	5.66667	17
MIX - PLTD1	40	9.33333	28
MIX - PLTD2	40	1	3
MIX - PLTD3	40	1.33333	35
MIX - PLTE1	50	10	30
MIX - PLTE2	50	7.66667	23
MIX - PLTE3	50	1.66667	24
COBB - BKDA	10	1.66667	5
COBB - BKDB	20	1.66667	5
COBB - BKDC	30	1.33333	4
COBB - BKDD	40	1	3
COBB - BKDE	50	1.66667	5
COBB - PLTA1	10	1.66667	5
COBB - PLTA2	10	1.66667	5
COBB - PLTA3	10	2.33333	7
COBB - PLTB1	20	2	6
COBB - PLTB2	20	2.33333	7
COBB - PLTB3	20	2.33333	7
COBB - PLTC1	30	2.66667	8
COBB - PLTC2	30	1.33333	4
COBB - PLTC3	30	2	6
COBB - PLTD1	40	4.33333	13
COBB - PLTD2	40	1.66667	5
COBB - PLTD3	40	5	15
COBB - PLTE1	50	2	6
COBB - PLTE2	50	2.6	7.8
COBB - PLTE3	50	2.6	7.8
COBB RLS		0.333333	1
RLS		2.66667	8
		2.33333	7
		1
		4.33333

## Sheet: Chl a_AFDM_Chlorophyll
Chlorophyll a									AFDM
Collected	Stream	Station	Chl a	Chl a		Chl a			MONTH	Stream	AFDM g/cm2	Mean	SE
			(ug/cm2)	Stream mean	SE	Stream mean			JUNE	Cobble	0.0114791	0.00879618	0.00418356
2017-06-21	Cobble	A	0	0	0	0			JUNE	Cobble	0.00542109
2017-06-21	Cobble	B	0						JUNE	Cobble	0.00121727
2017-06-21	Cobble	C	0						JUNE	Cobble	0.0019816
2017-06-21	Cobble	D	0						JUNE	Cobble	0.0238818
2017-06-21	Cobble	E	0						JULY	Cobble	0.0133652	0.0167148	0.00413114
2017-06-21	Sand	A	0	0	0	0			JULY	Cobble	0.00359519
2017-06-21	Sand	B	0						JULY	Cobble	0.0248938
2017-06-21	Sand	C	0						JULY	Cobble	0.0261854
2017-06-21	Sand	D	0						JULY	Cobble	0.0155343
2017-06-21	Sand	E	0						AUGUST	Cobble	0.00751592	0.0117905	0.00283806
2017-06-21	PG	A	0	0	0	0			AUGUST	Cobble	0.00498938
2017-06-21	PG	B	0						AUGUST	Cobble	0.0184218
2017-06-21	PG	C	0						AUGUST	Cobble	0.0186341
2017-06-21	PG	D	0						AUGUST	Cobble	0.00939137
2017-06-21	PG	E	0						SEPTEMBER	Cobble	0.0165499	0.0157601	0.00386824
2017-06-21	Mix	A	0	0	0	0			SEPTEMBER	Cobble	0.02092
2017-06-21	Mix	B	0						SEPTEMBER	Cobble	0.010506
2017-06-21	Mix	C	0						SEPTEMBER	Cobble	0.00436306
2017-06-21	Mix	D	0						SEPTEMBER	Cobble	0.0264614
2017-06-21	Mix	E	0						OCTOBER	Cobble	0.038167	0.0289943	0.00569357
2017-06-28	Cobble	A	1.44027	1.02533	0.120378				OCTOBER	Cobble	0.026242
2017-06-28	Cobble	B	1.04557						OCTOBER	Cobble	0.016695
2017-06-28	Cobble	C	1.05567						OCTOBER	Cobble	0.0458634
2017-06-28	Cobble	D	0.729499						OCTOBER	Cobble	0.0180042
2017-06-28	Cobble	E	0.855623						NOVEMBER	Cobble	0.00653574	0.0062661	0.00134255
2017-06-28	Sand	A	0.0194968	0.0176947	0.00558776				NOVEMBER	Cobble	0.00710191
2017-06-28	Sand	B	0.0180025						NOVEMBER	Cobble	0.00845718
2017-06-28	Sand	C	0.00412293						NOVEMBER	Cobble	0.0081564
2017-06-28	Sand	D	0.00980149						NOVEMBER	Cobble	0.00107926
2017-06-28	Sand	E	0.0370499						JUNE	Mix	0.0340977	0.0689738	0.0314721
2017-06-28	PG	A	1.02521	0.582354	0.1291				JUNE	Mix	0.0428556
2017-06-28	PG	B	0.3041						JUNE	Mix	0.0482024
2017-06-28	PG	C	0.668696						JUNE	Mix	0.025782
2017-06-28	PG	D	0.558977						JUNE	Mix	0.193931
2017-06-28	PG	E	0.354788						JULY	Mix	0.020414	0.0259434	0.00261344
2017-06-28	Mix	A	0.201552	0.165365	0.0322637				JULY	Mix	0.0356192
2017-06-28	Mix	B	0.0707176						JULY	Mix	0.0224522
2017-06-28	Mix	C	0.210799						JULY	Mix	0.0256476
2017-06-28	Mix	D	0.107062						JULY	Mix	0.0255839
2017-06-28	Mix	E	0.236694						AUGUST	Mix	0.0225832	0.0264883	0.00414059
2017-07-05	Cobble	A	1.79203	1.49417	0.107897				AUGUST	Mix	0.0385138
2017-07-05	Cobble	B	1.23357						AUGUST	Mix	0.0173178
2017-07-05	Cobble	C	1.65814						AUGUST	Mix	0.02
2017-07-05	Cobble	D	1.5141						AUGUST	Mix	0.0340269
2017-07-05	Cobble	E	1.273						SEPTEMBER	Mix	0.0186872	0.0355435	0.0101872
2017-07-05	Sand	A	0.0230769	0.0696277	0.0175156				SEPTEMBER	Mix	0.0410226
2017-07-05	Sand	B	0.0585877						SEPTEMBER	Mix	0.01385
2017-07-05	Sand	C	0.124394						SEPTEMBER	Mix	0.0327919
2017-07-05	Sand	D	0.0915788						SEPTEMBER	Mix	0.0713659
2017-07-05	Sand	E	0.0505011						OCTOBER	Mix	0.0343171	0.0208747	0.00560526
2017-07-05	PG	A	3.26794	1.49528	0.459189				OCTOBER	Mix	0.0128521
2017-07-05	PG	B	1.27952						OCTOBER	Mix	0.023811
2017-07-05	PG	C	1.33301						OCTOBER	Mix	0.0297311
2017-07-05	PG	D	0.676782						OCTOBER	Mix	0.00366242
2017-07-05	PG	E	0.919139						NOVEMBER	Mix	0.0348018	0.0305216	0.00467397
2017-07-05	Mix	A	0.257894	0.133854	0.0634429				NOVEMBER	Mix	0.0164013
2017-07-05	Mix	B	0.0339176						NOVEMBER	Mix	0.0438358
2017-07-05	Mix	C	0.00884926						NOVEMBER	Mix	0.0330219
2017-07-05	Mix	D	0.053138						NOVEMBER	Mix	0.0245471
2017-07-05	Mix	E	0.315473						JUNE	PG	0.0164296	0.0121139	0.0016027
2017-07-19	Cobble	A	0.669572	0.331058	0.12123	0.331058			JUNE	PG	0.00913305
2017-07-19	Cobble	B	0.355555						JUNE	PG	0.0104742
2017-07-19	Cobble	C	0.129833						JUNE	PG	0.00901628
2017-07-19	Cobble	D	0						JUNE	PG	0.0155166
2017-07-19	Cobble	E	0.50033						JULY	PG	0.0531352	0.0309958	0.00682875
2017-07-19	Sand	A	0.143439	0.0580579	0.0233001	0.0580579			JULY	PG	0.0346992
2017-07-19	Sand	B	0.015459						JULY	PG	0.0337544
2017-07-19	Sand	C	0.0422972						JULY	PG	0.0142321
2017-07-19	Sand	D	0.0206743						JULY	PG	0.0191578
2017-07-19	Sand	E	0.0684204						AUGUST	PG	0.0249752	0.0271656	0.00194945
2017-07-19	PG	A	0	0.122541	0.0779161	0.122541			AUGUST	PG	0.034041
2017-07-19	PG	B	0						AUGUST	PG	0.0251946
2017-07-19	PG	C	0.372671						AUGUST	PG	0.0286695
2017-07-19	PG	D	0.240033						AUGUST	PG	0.0229476
2017-07-19	PG	E	0						SEPTEMBER	PG	0.044126	0.0242838	0.0061374
2017-07-19	Mix	A	0	0.256311	0.140299	0.256311			SEPTEMBER	PG	0.028029
2017-07-19	Mix	B	0.0829766						SEPTEMBER	PG	0.0201345
2017-07-19	Mix	C	0.0825316						SEPTEMBER	PG	0.00621373
2017-07-19	Mix	D	0.764999						SEPTEMBER	PG	0.0229158
2017-07-19	Mix	E	0.351046						OCTOBER	PG	0.0174275	0.0108733	0.00290177
2016-08-01	Cobble	A	0.839414	0.697498	0.129647				OCTOBER	PG	0.00347134
2016-08-01	Cobble	B	1.14452						OCTOBER	PG	0.00434183
2016-08-01	Cobble	C	0.507421						OCTOBER	PG	0.013942
2016-08-01	Cobble	D	0.481798						OCTOBER	PG	0.015184
2016-08-01	Cobble	E	0.514341						NOVEMBER	PG	0.0275548	0.0207431	0.00422512
2016-08-01	Sand	A	0.248448	0.229273	0.067449				NOVEMBER	PG	0.0243029
2016-08-01	Sand	B	0.463206						NOVEMBER	PG	0.0258422
2016-08-01	Sand	C	0.216459						NOVEMBER	PG	0.0217339
2016-08-01	Sand	D	0.167693						NOVEMBER	PG	0.00428167
2016-08-01	Sand	E	0.0505597						JUNE	Sand	0.0187155	0.0402265	0.0131186
2016-08-01	PG	A	0.290575	0.454624	0.056478				JUNE	Sand	0.0239703
2016-08-01	PG	B	0.538431						JUNE	Sand	0.033995
2016-08-01	PG	C	0.40827						JUNE	Sand	0.0914508
2016-08-01	PG	D	0.418683						JUNE	Sand	0.0330007
2016-08-01	PG	E	0.617163						JULY	Sand	0.0173885	0.0161578	0.00139718
2016-08-01	Mix	A	0.935554	0.518993	0.137171				JULY	Sand	0.0120276
2016-08-01	Mix	B	0.658093						JULY	Sand	0.0142074
2016-08-01	Mix	C	0.239069						JULY	Sand	0.017017
2016-08-01	Mix	D	0.564255						JULY	Sand	0.0201486
2016-08-01	Mix	E	0.197994						AUGUST	Sand	0.016787	0.0184324	0.0029998
2017-08-16	Cobble	A	3.37832	2.45047	0.37997	2.45047			AUGUST	Sand	0.0198089
2017-08-16	Cobble	B	2.95033						AUGUST	Sand	0.00840057
2017-08-16	Cobble	C	1.95017						AUGUST	Sand	0.0202902
2017-08-16	Cobble	D	1.24635						AUGUST	Sand	0.0268754
2017-08-16	Cobble	E	2.72719						SEPTEMBER	Sand	0.015184	0.017649	0.00149612
2017-08-16	Sand	A	0.202744	0.657781	0.187502	0.657781			SEPTEMBER	Sand	0.0154706
2017-08-16	Sand	B	0.345502						SEPTEMBER	Sand	0.019041
2017-08-16	Sand	C	0.547887						SEPTEMBER	Sand	0.0156192
2017-08-16	Sand	D	1.12589						SEPTEMBER	Sand	0.0229299
2017-08-16	Sand	E	1.06688						OCTOBER	Sand	0.0292427	0.0223326	0.00330454
2017-08-16	PG	A	2.08847	3.42867	0.491959	3.42867			OCTOBER	Sand	0.0200425
2017-08-16	PG	B	4.91908						OCTOBER	Sand	0.013121
2017-08-16	PG	C	3.25685						OCTOBER	Sand	0.018712
2017-08-16	PG	D	4.06925						OCTOBER	Sand	0.0305449
2017-08-16	PG	E	2.80967						NOVEMBER	Sand	0.0123248	0.0194412	0.00287837
2017-08-16	Mix	A	4.31935	4.13855	0.683757	4.13855			NOVEMBER	Sand	0.0147558
2017-08-16	Mix	B	3.14854						NOVEMBER	Sand	0.0285598
2017-08-16	Mix	C	3.62754						NOVEMBER	Sand	0.0225655
2017-08-16	Mix	D	6.69669						NOVEMBER	Sand	0.019
2017-08-16	Mix	E	2.90062
2017-08-31	Cobble	A	1.63871	2.28025	0.517381
2017-08-31	Cobble	B	3.05591
2017-08-31	Cobble	C	1.6137
2017-08-31	Cobble	D	3.91657
2017-08-31	Cobble	E	1.17635
2017-08-31	Sand	A	0.140802	0.0921741	0.0192316
2017-08-31	Sand	B	0.0852968
2017-08-31	Sand	C	0.110916
2017-08-31	Sand	D	0.0993724
2017-08-31	Sand	E	0.0244832
2017-08-31	PG	A	0.348939	1.93242	0.812651
2017-08-31	PG	B	3.89832
2017-08-31	PG	C	3.90536
2017-08-31	PG	D	0.463611
2017-08-31	PG	E	1.04588
2017-08-31	Mix	A	4.55061	1.77204	0.728132
2017-08-31	Mix	B	1.72209
2017-08-31	Mix	C	1.05797
2017-08-31	Mix	D	0.351548
2017-08-31	Mix	E	1.17799
2017-09-27	Cobble	A	3.29359	3.72059	0.84081	3.72059
2017-09-27	Cobble	B	2.02149
2017-09-27	Cobble	C	1.90481
2017-09-27	Cobble	D	5.64891
2017-09-27	Cobble	E	5.73416
2017-09-27	Sand	A	0.367826	0.250881	0.0758814	0.250881
2017-09-27	Sand	B	0.153541
2017-09-27	Sand	C	0.491738
2017-09-27	Sand	D	0.12682
2017-09-27	Sand	E	0.11448
2017-09-27	PG	A	1.50019	3.83669	1.79765	3.83669
2017-09-27	PG	B	5.70355
2017-09-27	PG	C	10.055
2017-09-27	PG	D	0.465178
2017-09-27	PG	E	1.45947
2017-09-27	Mix	A	2.33359	0.946408	0.366934	0.946408
2017-09-27	Mix	B	0.318257
2017-09-27	Mix	C	0.348931
2017-09-27	Mix	D	0.909987
2017-09-27	Mix	E	0.821275
2017-10-26	Cobble	A	1.70627	3.33819	1.15795	3.33819
2017-10-26	Cobble	B	6.39597
2017-10-26	Cobble	C	5.924
2017-10-26	Cobble	D	1.1444
2017-10-26	Cobble	E	1.52031
2017-10-26	Sand	A	0.0329626	0.0657406	0.0233105	0.0657406
2017-10-26	Sand	B	0.143796
2017-10-26	Sand	C	0.0375998
2017-10-26	Sand	D	0.0943319
2017-10-26	Sand	E	0.0200122
2017-10-26	PG	A	1.80289	0.97842	0.281753	0.97842
2017-10-26	PG	B	1.30906
2017-10-26	PG	C	1.07183
2017-10-26	PG	D	0.28171
2017-10-26	PG	E	0.426611
2017-10-26	Mix	A	1.35509	0.697252	0.260409	0.697252
2017-10-26	Mix	B	0.604754
2017-10-26	Mix	C	1.24195
2017-10-26	Mix	D	0.109359
2017-10-26	Mix	E	0.175106
2017-11-15	Cobble	A	13.0506	4.36208	2.28615
2017-11-15	Cobble	B	1.09666
2017-11-15	Cobble	C	0.997826
2017-11-15	Cobble	D	4.9041
2017-11-15	Cobble	E	1.7612
2017-11-15	Sand	A	0.137123	0.0617525	0.0201454
2017-11-15	Sand	B	0.0513278
2017-11-15	Sand	C	0.0335135
2017-11-15	Sand	D	0.0227077
2017-11-15	Sand	E	0.0640906
2017-11-15	PG	A	6.07336	4.12122	1.74457
2017-11-15	PG	B	10.0002
2017-11-15	PG	C	0.621342
2017-11-15	PG	D	2.61464
2017-11-15	PG	E	1.29659
2017-11-15	Mix	A	1.32255	1.4226	0.554294
2017-11-15	Mix	B	2.92469
2017-11-15	Mix	C	0.208743
2017-11-15	Mix	D	0.235938
2017-11-15	Mix	E	2.42107
2017-11-20	Cobble	A	4.35254	2.56189	0.561108	2.56189
2017-11-20	Cobble	B	2.5662
2017-11-20	Cobble	C	2.23843
2017-11-20	Cobble	D	0.85066
2017-11-20	Cobble	E	2.80163
2017-11-20	Sand	A	0.029258	0.138179	0.0642329	0.138179
2017-11-20	Sand	B	0.113493
2017-11-20	Sand	C	0.0628662
2017-11-20	Sand	D	0.0967806
2017-11-20	Sand	E	0.388495
2017-11-20	PG	A	1.02008	1.46816	0.380767	1.46816
2017-11-20	PG	B	2.07709
2017-11-20	PG	C	0.836673
2017-11-20	PG	D	0.749898
2017-11-20	PG	E	2.65704
2017-11-20	Mix	A	0.426061	1.06741	0.386261	1.06741
2017-11-20	Mix	B	2.44133
2017-11-20	Mix	C	0.49364
2017-11-20	Mix	D	1.40222
2017-11-20	Mix	E	0.573803

## Sheet: OM Transects
Visual Transects Data
	FIELD NOTES	** Day "0" - nothing but bare substrate		** Fluffy strings starting to grow - "cover" but only just growing strands - percents likely an overestimation		** Filamentous strings fully formed - mostly along edges		** Streams clogged with fil algae - particularly upper reaches		** Streams clogged		** Removal - only small fluffy floc remains, removed any strings of fil. Green algae by hand
	DATE	2018-06-20	2018-06-20	2018-07-12	2018-07-12	2018-08-15	2018-08-15	2018-09-12	2018-09-12	2018-10-18	2018-10-18	2018-11-27	2018-11-27
	MONTH	June	June	July	July	August	August	September	September	October	October	Post Dist	Post Dist
STREAM	STATION	Benthic Algae	Filamentous Green	Benthic Algae	Filamentous Green	Benthic Algae	Filamentous Green	Benthic Algae	Filamentous Green	Benthic Algae	Filamentous Green	Benthic Algae	Filamentous Green
Sand	A	0	0	40	10	20	40	0	100	0	90	0	0
Sand	B	0	0	50	0	0	50	20	80	0	80	0	0
Sand	C	0	0	40	10	30	20	50	50	30	50	0	0
Sand	D	0	0	50	0	40	10	30	20	30	50	0	0
Sand	E	0	0	50	0	40	10	30	20	40	40	0	0
	MEAN	0	0	46	4	26	26	26	54	20	62	0	0
Mix	A	0	0	60	20	30	60	20	80	0	100	0	0
Mix	B	0	0	50	30	50	40	20	80	0	80	0	0
Mix	C	0	0	70	10	60	30	50	50	0	80	0	0
Mix	D	0	0	50	30	60	30	60	40	20	60	0	0
Mix	E	0	0	60	20	80	10	60	40	10	70	0	0
	MEAN	0	0	58	22	56	34	42	58	6	78	0	0
PG	A	0	0	50	30	50	40	20	80	0	100	0	0
PG	B	0	0	40	40	50	40	50	50	0	90	0	0
PG	C	0	0	60	20	80	10	50	50	0	90	0	0
PG	D	0	0	50	30	70	20	80	20	0	80	0	0
PG	E	0	0	60	20	90	0	70	30	0	90	0	0
	MEAN	0	0	52	28	68	22	54	46	0	90	0	0
COBB	A	0	0	60	20	60	30	40	60	0	90	0	0
COBB	B	0	0	70	10	70	20	80	20	0	80	0	0
COBB	C	0	0	80	0	70	20	80	20	0	80	0	0
COBB	D	0	0	80	0	80	10	80	20	30	50	0	0
COBB	E	0	0	70	10	80	10	80	20	0	80	0	0
	MEAN	0	0	72	8	72	18	72	28	6	76	0	0
NOTE: If percent cover doesn't add to 100% - the remainder should represent bare or "open" substrate
NOTE: I estimated by increments of 10 - <10% meant that there was very little visible biofilm, or just too small to estimate
METHOD NOTE: I would visually scan stations to estimate relative percent cover, in years past we have been more detailed and divided the width into equal transects, but this was just a rough estimate

## Sheet: Standing Stock
Weights in g
		SAND	COBB	MIX	PG		Tin weight:	33.25	g
A	1	781.1	161.86	445.58	1112.5
	2	1620.6	182.23	259.64	955.4		* values in red were in large, unlabeled bin. SAND A was only one without any values
	3		160.61	394.92
Reach A total:		2401.7	504.7	1100.14	2067.9
B	1	1082.8	384.23	300.86	358.96
	2			642.4	776.7
	3			558.68	452.65
Reach B total:		1082.8	384.23	1501.94	1588.31
C	1	1034.2	177.25	362.74	632.9
	2				470.24
Reach C total:		1034.2	177.25	362.74	1103.14
D	1	1369.8	141.95	488.14	972.1
Reach D total:		1369.8	141.95	488.14	972.1
E	1	1168.5	168.05	478.68	523.31
	2				740
Reach E total:		1168.5	168.05	478.68	1263.31
Stream total:		7057	1376.18	3931.64	6994.76
		7.057	1.37618	3.93164	6.99476
		1411.4	275.236	786.328	1398.95
		254.134	71.8988	220.632	196.399

## Sheet: Sheet3
Uptake calculations		Using concentration (in ng/L) of Cry1Ab from ELISA plates on Spectomax
